# Supplementary material for: Tremella fuciformis Polysaccharide Induces Apoptosis of B16 Melanoma Cells via Promoting the M1 Polarization of Macrophages
Source: Molecules. 2023 May 11;28(10):4018. doi: 10.3390/molecules28104018 (PMC10220659; doi:10.3390/molecules28104018)
Supplement: Supplementary file 1 [file molecules-28-04018-s001.zip]

Archive with 3 entries (2 files):
- molecules-2331117-supplementary/
- molecules-2331117-supplementary/Figure S1.pdf
- molecules-2331117-supplementary/Table S1.pdf
